# Supplementary material for: The Relationship between Mating System and Genetic Diversity in Diploid Sexual Populations of Cyrtomium falcatum in Japan
Source: PLoS One. 2016 Oct 5;11(10):e0163683. doi: 10.1371/journal.pone.0163683 (PMC5051678; doi:10.1371/journal.pone.0163683)
Supplement: S5 Table — (XLSX) [file pone.0163683.s009.xlsx]

## Sheet: Sheet1
Table S5. Posterior probability of each scenario by DIY ABC
Scenario	1	2	3
ESAN1	0.5233 (0.5116-0.5351)	0.3384 (0.3274-0.3494)	0.1383 (0.1287-0.1478)
ESAN2	0.6435 (0.6377-0.6493)	0.3205 (0.3148-0.3262)	0.0360 (0.0327-0.0394)
SAND2	0.6069 (0.6009-0.6130)	0.3371 (0.3312-0.3429)	0.0560 (0.0521-0.0599)
KANT	0.6126 (0.6069-0.6184)	0.3355 (0.3299-0.3411)	0.0519 (0.0482-0.0555)
IZU1	0.4716 (0.4639-0.4794)	0.3398 (0.3324-0.3473)	0.1885 (0.1824-0.1946)
IZU2	0.6135 (0.6061-0.6209)	0.3467 (0.3394-0.3540)	0.0398 (0.0354-0.0442)
SADO2	0.7728 (0.7624-0.7832)	0.2003 (0.1902-0.2104)	0.0269 (0.0233-0.0305)
