# Supplementary material for: The Relationship between Mating System and Genetic Diversity in Diploid Sexual Populations of Cyrtomium falcatum in Japan
Source: PLoS One. 2016 Oct 5;11(10):e0163683. doi: 10.1371/journal.pone.0163683 (PMC5051678; doi:10.1371/journal.pone.0163683)
Supplement: S6 Table — (XLSX) [file pone.0163683.s010.xlsx]

## Sheet: Sheet2
Table S6. Demographic paramters of the scenario 1 obtained by DIYABC
				quantile
Parameter	mean	median	mode	0.025	0.05	0.25	0.75	0.95	0.975
ESAN1
N1	230	169	77.9	39.9	50	95.6	303	607	742
t1	5930	6240	9950	796	1200	3600	8440	9740	9880
Na	5100	5070	5240	591	862	2750	7460	9470	9730
Mean mutation rate_SSR	0.000433	0.000372	0.000108	0.00011	0.00012	0.00021	0.000627	0.000917	0.000961
Mean P*	0.253	0.266	0.3	0.135	0.157	0.23	0.288	0.3	0.3
Mean mutation rate_SNI	1.33e-06	2.94e-07	1.01e-08	1.17e-08	1.41e-08	5.58e-08	1.56e-06	6.54e-06	8.02e-06
ESAN2
N1	284	210	93.5	47.3	57.9	117	381	744	903
t1	5110	5060	1620	514	817	2600	7580	9550	9770
Na	5130	5100	2300	554	839	2730	7490	9520	9760
Mean mutation rate_SSR	0.000403	0.000334	0.000105	0.000107	0.000114	0.000187	0.00058	0.000896	0.000944
Mean P*	0.234	0.244	0.3	0.119	0.135	0.201	0.275	0.297	0.3
Mean mutation rate_SNI	1.38e-06	3.02e-07	1.03e-08	1.2e-08	1.44e-08	5.46e-08	1.63e-06	6.93e-06	8.28e-06
SAND
N1	405	299	150	68.6	84.7	171	530	1080	1300
t1	5240	5210	4570	620	944	2900	7590	9520	9770
Na	5160	5120	1950	604	889	2750	7550	9520	9770
Mean mutation rate_SSR	0.00041	0.000344	0.000104	0.000107	0.000115	0.000191	0.000593	0.000902	0.00095
Mean P*	0.217	0.224	0.279	0.11	0.12	0.175	0.263	0.293	0.297
Mean mutation rate_SNI	1.33e-06	2.97e-07	1.12e-08	1.19e-08	1.42e-08	5.62e-08	1.55e-06	6.59e-06	8.03e-06
KANT
N1	432	328	135	78.4	94.5	188	578	1100	1330
t1	5150	5130	2380	571	843	2640	7680	9550	9780
Na	5230	5230	4700	631	939	2910	7630	9510	9750
Mean mutation rate_SSR	0.000405	0.000337	0.000103	0.000107	0.000115	0.000191	0.000579	0.000901	0.00095
Mean P*	0.23	0.239	0.3	0.118	0.132	0.195	0.273	0.296	0.299
Mean mutation rate_SNI	1.36e-06	2.89e-07	1.06e-08	1.16e-08	1.39e-08	5.41e-08	1.59e-06	6.83e-06	8.3e-06
IZU1
N1	1090	846	461	238	281	504	1450	2700	3230
t1	5860	6030	9270	1050	1490	3760	8100	9640	9810
Na	5350	5310	4870	917	1230	3140	7600	9500	9740
Mean mutation rate_SSR	0.000444	0.00039	0.00011	0.00011	0.00012	0.000214	0.000648	0.00092	0.000963
Mean P*	0.208	0.211	0.226	0.108	0.116	0.164	0.255	0.291	0.296
Mean mutation rate_SNI	1.32e-06	2.83e-07	1.16e-08	1.18e-08	1.4e-08	5.27e-08	1.54e-06	6.68e-06	8.1e-06
IZU2
N1	618	465	194	123	148	272	811	1600	1920
t1	5430	5460	7190	736	1110	3170	7730	9550	9790
Na	5150	5110	2520	730	1020	2790	7430	9460	9740
Mean mutation rate_SSR	0.000409	0.000344	0.0001	0.000107	0.000114	0.000191	0.000591	0.000894	0.000947
Mean P*	0.2	0.2	0.207	0.106	0.112	0.154	0.246	0.287	0.293
Mean mutation rate_SNI	1.31e-06	2.85e-07	1.05e-08	1.19e-08	1.4e-08	5.61e-08	1.51e-06	6.53e-06	8e-06
SADO
N1	934	715	297	182	219	422	1230	2340	2800
t1	3650	2940	947	256	408	1350	5580	8870	9390
Na	6050	6260	8850	1280	1790	4080	8180	9670	9830
Mean mutation rate_SSR	0.00036	0.000285	0.000107	0.000105	0.00011	0.000167	0.000503	0.000853	0.000915
Mean P*	0.203	0.206	0.234	0.106	0.114	0.16	0.248	0.284	0.289
Mean mutation rate_SNI	1.28e-06	2.74e-07	1.09e-08	1.19e-08	1.42e-08	5.32e-08	1.47e-06	6.54e-06	8.02e-06
*the parameter of the geometric distribution to generate multiple stepwise mutations
