# Supplementary material for: The Relationship between Mating System and Genetic Diversity in Diploid Sexual Populations of Cyrtomium falcatum in Japan
Source: PLoS One. 2016 Oct 5;11(10):e0163683. doi: 10.1371/journal.pone.0163683 (PMC5051678; doi:10.1371/journal.pone.0163683)
Supplement: S7 Table — (XLSX) [file pone.0163683.s011.xlsx]

## Sheet: Sheet1
Table S7 Genotype list of all samples
Sample		CFL-B16		CFL-B13		CFL-B12		CFL-079		CFL-C32		CFL-Z03		CFL-B02		CFL-B17		specimen
ind_1	ESAN1	187	187	243	243	180	180	329	329	185	191	231	231	144	144	287	287	ri010001
ind_2	ESAN1	187	187	243	243	180	180	329	329	191	193	231	231	144	144	287	287	ri010002
ind_3	ESAN1	187	187	243	243	180	180	329	329	193	193	231	231	144	144	-9	-9	ri010003
ind_4	ESAN1	187	187	243	243	180	180	329	329	193	193	231	231	144	144	287	287	ri010004
ind_5	ESAN1	187	187	243	243	180	180	329	329	193	193	231	231	144	144	287	287	ri010005
ind_6	ESAN1	187	187	243	243	180	180	329	329	193	193	231	231	144	144	287	287	ri010006
ind_7	ESAN1	187	187	243	243	180	180	329	329	193	193	231	231	144	144	287	287	ri010007
ind_8	ESAN1	187	187	243	243	180	180	329	329	193	193	231	231	144	144	287	287	ri010008
ind_9	ESAN1	187	187	243	243	180	180	329	329	193	193	-9	-9	144	144	287	287	ri010009
ind_10	ESAN1	187	187	243	243	180	180	329	329	193	193	231	231	144	144	287	287	ri010010
ind_11	ESAN1	187	187	243	243	180	180	329	329	193	193	231	231	144	144	287	287	ri010011
ind_12	ESAN1	187	187	243	243	180	180	329	329	193	193	231	231	144	144	287	287	ri010012
ind_13	ESAN1	187	187	243	243	180	180	329	329	193	193	231	231	144	144	287	287	ri010013
ind_14	ESAN1	187	187	243	243	180	180	329	329	191	193	231	253	144	144	-9	-9	ri010014
ind_15	ESAN1	187	187	243	243	182	182	329	329	193	193	231	231	144	144	287	287	ri010015
ind_16	ESAN1	187	187	243	243	180	180	329	329	193	193	231	231	144	144	287	287	ri010016
ind_17	ESAN1	187	187	243	243	180	180	329	329	193	193	231	231	144	144	287	287	ri010017
ind_18	ESAN1	187	187	243	243	180	180	329	329	193	193	231	231	144	144	287	287	ri010018
ind_19	ESAN1	187	187	243	243	180	180	329	329	193	193	231	231	144	144	287	287	ri010019
ind_20	ESAN1	187	187	243	243	180	180	329	329	191	193	231	231	144	144	287	287	ri010020
ind_21	ESAN1	187	187	243	243	180	180	329	329	191	193	231	231	144	144	287	287	ri010021
ind_22	ESAN1	187	187	243	243	180	182	329	329	193	193	231	231	144	144	287	287	ri010022
ind_23	ESAN1	187	187	243	243	180	182	329	329	193	193	231	231	144	144	287	287	ri010023
ind_24	ESAN1	187	187	243	243	178	178	329	337	193	193	231	231	144	144	287	287	ri010024
ind_25	ESAN1	187	187	243	243	180	180	329	329	193	193	231	231	144	144	287	287	ri010025
ind_26	ESAN1	187	187	243	243	180	180	329	329	193	193	231	231	144	144	287	287	ri010026
ind_27	ESAN1	187	187	243	243	180	180	329	329	193	193	231	231	144	144	287	287	ri010027
ind_28	ESAN1	187	187	243	243	180	180	329	329	193	193	231	231	144	144	287	287	ri010028
ind_29	ESAN1	187	187	243	243	180	180	329	329	193	193	231	253	144	144	287	287	ri010029
ind_30	ESAN1	187	187	243	243	180	180	329	329	193	193	231	231	144	144	287	287	ri010030
ind_31	ESAN1	187	187	243	243	180	180	329	329	193	193	231	231	144	144	287	287	ri010031
ind_32	ESAN1	187	187	243	243	180	180	335	335	193	193	231	231	144	144	287	287	ri010032
ind_33	ESAN1	187	187	243	243	180	180	329	329	193	193	231	231	144	144	287	287	ri010033
ind_34	ESAN1	187	187	243	243	180	180	329	329	193	193	231	231	144	144	287	287	ri010034
ind_35	ESAN1	187	187	243	243	180	180	329	329	193	193	-9	-9	144	144	287	287	ri010035
ind_36	ESAN1	189	189	243	243	180	180	329	329	193	193	-9	-9	144	144	287	287	ri010036
ind_37	ESAN1	189	189	243	243	180	180	329	329	193	193	231	231	144	144	287	287	ri010037
ind_38	ESAN1	187	189	243	243	180	180	329	329	193	193	233	233	144	144	287	287	ri010038
ind_39	ESAN1	187	187	243	243	180	180	329	329	193	193	-9	-9	144	144	-9	-9	ri010039
ind_40	ESAN1	187	187	243	243	178	180	329	329	193	193	-9	-9	144	144	287	287	ri010040
ind_41	ESAN1	187	187	243	243	-9	-9	329	329	193	193	231	231	144	144	287	287	ri010041
ind_42	IZU1	187	189	247	247	180	180	333	333	181	191	231	233	149	155	287	287	ri010042
ind_43	IZU1	189	189	247	247	180	180	333	335	183	191	233	233	149	155	287	287	ri010043
ind_44	IZU1	187	189	247	247	180	180	331	335	181	191	231	233	149	149	287	287	ri010044
ind_45	IZU1	187	189	247	247	180	180	335	335	183	191	231	231	149	149	287	287	ri010045
ind_46	IZU1	187	189	247	247	180	180	335	335	183	191	231	233	149	149	287	287	ri010046
ind_47	IZU1	189	189	247	247	180	180	335	335	191	191	231	231	149	149	285	287	ri010047
ind_48	IZU1	187	189	241	241	180	180	333	333	181	181	231	231	149	149	287	287	ri010048
ind_49	IZU1	187	189	247	247	180	180	333	335	191	191	233	233	149	149	287	287	ri010049
ind_50	IZU1	187	189	247	247	180	180	335	335	185	191	231	231	149	155	287	287	ri010050
ind_51	IZU1	189	189	-9	-9	180	180	331	333	189	191	231	231	151	151	287	287	ri010051
ind_52	IZU1	189	189	247	247	180	180	331	333	189	191	231	231	149	151	287	287	ri010052
ind_53	IZU1	189	189	247	247	180	180	333	335	189	193	231	231	149	151	285	287	ri010053
ind_54	IZU1	189	189	247	247	180	180	335	335	191	191	231	231	149	149	285	287	ri010054
ind_55	IZU1	187	189	-9	-9	180	180	333	335	193	193	231	231	149	149	287	287	ri010055
ind_56	IZU1	189	189	-9	-9	180	180	335	335	181	181	233	233	149	149	287	287	ri010056
ind_57	IZU1	189	189	241	241	180	180	333	335	181	183	231	231	149	149	285	287	ri010057
ind_58	IZU1	187	187	247	247	180	180	333	335	193	193	233	233	149	149	287	287	ri010058
ind_59	IZU1	189	189	247	247	180	180	-9	-9	185	185	231	231	149	149	287	287	ri010059
ind_60	IZU1	187	187	247	247	180	180	-9	-9	193	193	231	231	149	149	287	287	ri010060
ind_61	IZU1	187	187	247	247	180	180	335	335	181	181	233	233	149	149	285	287	ri010061
ind_62	IZU1	189	189	247	247	180	180	335	335	183	183	231	231	149	149	287	287	ri010062
ind_63	IZU1	189	189	247	247	178	178	335	335	183	193	231	231	149	149	287	287	ri010063
ind_64	IZU1	187	189	241	241	180	180	333	335	181	183	231	231	149	149	287	287	ri010064
ind_65	IZU1	187	189	247	247	180	180	333	335	181	185	231	233	149	149	287	287	ri010065
ind_66	IZU1	-9	-9	247	247	180	180	333	335	185	185	231	231	149	149	287	287	ri010066
ind_67	IZU1	187	189	247	247	180	180	333	335	181	193	231	233	149	149	285	287	ri010067
ind_68	IZU1	187	187	247	247	180	180	333	335	181	185	231	233	149	149	287	287	ri010068
ind_69	IZU1	187	189	247	247	180	180	333	333	181	181	231	231	149	149	287	287	ri010069
ind_70	IZU1	189	189	247	247	178	180	333	333	181	193	231	231	149	149	287	287	ri010070
ind_71	IZU1	189	189	247	247	180	180	335	335	183	193	233	233	149	149	287	287	ri010071
ind_72	IZU1	189	189	247	247	180	180	333	333	183	191	231	231	149	149	287	287	ri010072
ind_73	IZU1	187	189	247	247	180	180	-9	-9	181	193	231	231	149	149	287	287	ri010073
ind_74	IZU1	189	189	247	247	180	180	333	335	183	191	231	233	149	149	287	287	ri010074
ind_75	IZU1	189	189	247	247	180	180	335	335	193	193	233	233	-9	-9	287	287	ri010075
ind_76	IZU1	187	187	247	247	180	180	333	333	181	185	233	233	149	149	287	287	ri010076
ind_77	IZU1	187	187	241	241	180	180	329	335	-9	-9	227	227	149	149	287	287	ri010077
ind_78	IZU1	187	189	247	247	180	180	333	335	181	193	231	233	147	149	287	287	ri010078
ind_79	IZU1	187	187	245	247	180	180	333	337	181	191	233	233	149	149	-9	-9	ri010079
ind_80	IZU1	189	189	247	247	180	180	333	333	181	183	231	231	149	149	287	287	ri010080
ind_81	IZU1	187	187	241	241	180	180	333	335	183	183	231	231	149	149	287	287	ri010081
ind_82	IZU1	189	189	247	247	180	180	333	333	183	183	233	233	149	149	283	287	ri010082
ind_83	IZU1	189	189	247	247	180	180	333	333	200	202	233	233	149	149	287	287	ri010083
ind_84	IZU2	187	187	247	247	180	180	335	335	181	191	233	233	149	149	287	287	ri010084
ind_85	IZU2	187	187	247	247	180	180	331	335	185	193	233	233	149	149	287	287	ri010085
ind_86	IZU2	187	187	247	247	180	180	333	335	181	193	231	233	149	149	287	287	ri010086
ind_87	IZU2	187	187	247	247	180	180	333	333	181	185	231	233	149	149	287	287	ri010087
ind_88	IZU2	187	187	247	247	180	180	335	335	181	181	231	231	149	149	287	287	ri010088
ind_89	IZU2	187	187	247	247	180	180	335	335	193	193	-9	-9	149	149	287	287	ri010089
ind_90	IZU2	187	187	249	249	180	180	335	335	185	185	231	233	149	149	287	287	ri010090
ind_91	IZU2	189	189	247	247	180	180	331	333	191	193	233	233	149	149	287	287	ri010091
ind_92	IZU2	187	187	247	247	180	180	331	331	191	193	231	231	149	149	287	287	ri010092
ind_93	IZU2	187	187	247	247	180	180	331	331	181	181	233	233	149	149	287	287	ri010093
ind_94	IZU2	187	187	247	247	180	180	333	333	189	189	233	233	149	149	287	287	ri010094
ind_95	IZU2	187	187	247	247	180	180	333	333	189	191	233	233	149	149	285	287	ri010095
ind_96	IZU2	187	187	247	247	180	180	331	333	181	189	231	233	149	149	287	287	ri010096
ind_97	IZU2	187	189	247	247	180	180	333	335	185	191	231	233	149	149	287	287	ri010097
ind_98	IZU2	187	187	247	247	180	180	333	333	181	191	231	233	149	149	287	287	ri010098
ind_99	IZU2	187	189	247	247	180	180	333	333	189	191	233	233	149	149	287	287	ri010099
ind_100	IZU2	187	187	247	247	180	180	333	333	187	189	233	233	149	149	285	287	ri010100
ind_101	IZU2	187	189	247	247	180	180	331	333	181	189	231	233	149	149	287	287	ri010101
ind_102	IZU2	187	189	247	247	180	180	333	335	191	191	233	233	149	149	287	287	ri010102
ind_103	IZU2	-9	-9	247	247	180	180	333	333	189	189	231	231	149	149	287	287	ri010103
ind_104	IZU2	187	189	247	247	180	180	331	333	191	191	231	233	149	149	287	287	ri010104
ind_105	IZU2	187	189	247	247	180	180	333	333	181	189	231	231	149	149	287	287	ri010105
ind_106	IZU2	187	189	247	247	180	180	333	333	189	191	231	233	149	149	287	287	ri010106
ind_107	IZU2	187	189	247	247	180	180	333	333	181	189	231	233	149	149	285	287	ri010107
ind_108	IZU2	187	189	237	237	180	180	333	333	181	191	-9	-9	149	149	285	287	ri010108
ind_109	IZU2	187	187	239	247	180	180	333	333	-9	-9	231	231	149	149	287	287	ri010109
ind_110	IZU2	187	187	247	247	180	180	333	333	181	181	231	231	149	149	287	287	ri010110
ind_111	IZU2	187	187	247	247	180	180	331	333	189	191	233	233	149	149	287	287	ri010111
ind_112	IZU2	187	189	247	247	180	180	331	335	-9	-9	231	231	149	149	287	287	ri010112
ind_113	IZU2	187	187	247	247	180	180	331	331	193	193	231	231	149	149	285	287	ri010113
ind_114	IZU2	-9	-9	247	247	180	180	335	335	189	191	233	233	149	149	287	287	ri010114
ind_115	IZU2	187	187	247	247	180	180	333	333	181	189	231	233	149	149	287	287	ri010115
ind_116	IZU2	187	187	239	247	180	180	333	335	181	191	231	233	-9	-9	287	287	ri010116
ind_117	IZU2	187	189	247	247	180	180	333	335	-9	-9	-9	-9	149	149	285	287	ri010117
ind_118	IZU2	187	187	247	247	180	180	333	335	-9	-9	231	231	-9	-9	287	287	ri010118
ind_119	SAND	187	187	247	247	180	180	334	334	187	187	231	231	146	146	287	287	ri010119
ind_120	SAND	187	187	239	239	180	180	334	334	187	187	231	231	146	146	-9	-9	ri010120
ind_121	SAND	187	187	239	239	180	180	334	334	187	187	231	231	146	146	287	287	ri010121
ind_122	SAND	187	187	239	239	180	180	334	334	187	187	-9	-9	144	146	287	287	ri010122
ind_123	SAND	187	187	239	247	180	180	334	334	187	187	231	231	146	146	287	287	ri010123
ind_124	SAND	187	187	241	241	-9	-9	334	334	183	183	231	231	138	140	275	287	ri010124
ind_125	SAND	187	187	247	247	180	180	334	334	187	187	231	231	146	146	287	287	ri010125
ind_126	SAND	187	189	241	241	178	178	316	328	183	185	-9	-9	138	140	275	287	ri010126
ind_127	SAND	187	187	247	247	172	180	334	334	187	187	231	231	146	146	287	287	ri010127
ind_128	SAND	189	189	241	241	178	178	334	334	187	187	231	231	146	146	287	287	ri010128
ind_129	SAND	187	187	247	247	180	180	334	334	187	187	231	231	146	146	287	287	ri010129
ind_130	SAND	187	187	247	247	180	180	334	334	187	187	-9	-9	146	146	287	287	ri010130
ind_131	SAND	187	187	247	247	184	184	334	334	187	187	231	231	146	146	287	287	ri010131
ind_132	SAND	187	187	247	247	184	184	334	334	187	187	231	231	146	146	287	287	ri010132
ind_133	SAND	187	187	241	241	-9	-9	334	334	187	187	231	231	148	148	287	287	ri010133
ind_134	SAND	187	187	241	241	-9	-9	334	334	187	187	231	231	148	148	287	287	ri010134
ind_135	SAND	187	187	-9	-9	-9	-9	334	334	187	187	231	231	148	148	287	287	ri010135
ind_136	SAND	187	187	239	247	180	180	316	328	183	181	231	231	148	148	287	287	ri010136
ind_137	SAND	187	187	241	241	178	178	-9	-9	187	187	231	231	138	140	275	287	ri010137
ind_138	SAND	187	187	247	247	180	180	321	323	-9	-9	231	231	138	144	287	289	ri010138
ind_139	SAND	187	189	239	247	180	180	321	322	181	191	231	231	138	144	285	287	ri010139
ind_140	SADO	187	187	241	243	180	180	321	322	181	191	231	231	138	144	287	289	ri010140
ind_141	SADO	187	187	241	243	180	180	321	323	181	191	231	231	138	144	287	289	ri010141
ind_142	SADO	187	187	241	241	180	180	323	336	185	185	229	247	146	148	287	287	ri010142
ind_143	SADO	187	187	241	243	180	180	323	323	181	191	231	231	138	144	285	287	ri010143
ind_144	SADO	187	187	241	241	178	182	321	322	181	191	231	231	138	144	287	287	ri010144
ind_145	SADO	187	189	243	243	180	180	-9	-9	181	191	-9	-9	138	144	287	289	ri010145
ind_146	SADO	187	187	241	243	180	180	323	336	185	185	229	247	143	148	285	287	ri010146
ind_147	SADO	187	189	243	243	180	180	323	323	185	185	249	249	143	148	285	287	ri010147
ind_148	SADO	187	187	241	241	178	182	323	336	185	185	229	247	146	148	285	287	ri010148
ind_149	SADO	187	187	241	241	182	182	323	336	185	185	229	247	-9	-9	285	287	ri010149
ind_150	SADO	187	187	241	241	182	182	323	336	185	185	229	233	143	148	285	287	ri010150
ind_151	SADO	187	187	241	241	178	178	323	323	185	185	229	247	143	148	285	287	ri010151
ind_152	SADO	187	187	241	241	178	178	321	323	181	189	231	231	138	144	287	287	ri010152
ind_153	SADO	187	187	241	241	178	178	323	336	183	185	227	229	146	148	287	287	ri010153
ind_154	SADO	187	189	241	243	180	180	323	336	185	185	229	247	143	146	285	287	ri010154
ind_155	SADO	187	187	241	241	178	182	323	323	185	185	229	247	143	146	285	285	ri010155
ind_156	SADO	187	187	241	241	178	182	321	323	181	191	231	231	138	144	285	287	ri010156
ind_157	SADO	187	187	241	241	178	182	323	336	185	185	229	231	146	148	285	285	ri010157
ind_158	SADO	187	187	243	243	180	180	323	336	185	185	229	247	143	146	285	285	ri010158
ind_159	SADO	187	187	241	241	178	178	323	336	185	185	229	247	146	148	285	287	ri010159
ind_160	SADO	187	187	241	241	178	178	323	336	185	185	229	247	143	148	285	287	ri010160
ind_161	SADO	187	187	241	241	178	178	-9	-9	-9	-9	231	231	140	143	287	287	ri010161
ind_162	SADO	187	189	241	241	178	178	323	336	185	185	229	247	-9	-9	285	285	ri010162
ind_163	SADO	187	187	243	243	-9	-9	323	323	181	191	231	231	138	138	285	289	ri010163
ind_164	SADO	187	187	241	241	178	178	321	323	181	189	231	231	138	138	287	289	ri010164
ind_165	SADO	187	187	241	243	180	180	323	336	185	185	229	247	-9	-9	285	285	ri010165
ind_166	SADO	187	187	241	241	180	180	321	323	181	191	231	231	138	144	289	289	ri010166
ind_167	SADO	187	187	241	241	178	182	323	336	-9	-9	229	247	130	134	285	285	ri010167
ind_168	SADO	187	187	241	243	180	180	321	323	181	191	231	231	144	144	287	287	ri010168
ind_169	SADO	187	187	241	241	178	182	323	336	-9	-9	231	231	144	144	287	287	ri010169
ind_170	ESAN2	-9	-9	243	243	180	180	329	329	193	193	231	231	144	144	287	287	ri010170
ind_171	ESAN2	-9	-9	243	243	180	180	329	329	193	193	231	231	144	144	287	287	ri010171
ind_172	ESAN2	187	187	243	243	180	180	329	329	193	193	231	231	144	144	287	287	ri010172
ind_173	ESAN2	187	189	243	243	180	180	329	329	-9	-9	-9	-9	144	144	287	287	ri010173
ind_174	ESAN2	187	187	243	243	180	180	-9	-9	-9	-9	-9	-9	144	144	285	287	ri010174
ind_175	ESAN2	187	187	243	243	180	180	328	328	193	193	231	231	144	144	287	287	ri010175
ind_176	ESAN2	187	187	243	243	180	180	329	329	193	193	231	231	144	144	287	287	ri010176
ind_177	ESAN2	187	187	243	243	180	180	329	329	193	193	231	231	144	144	287	287	ri010177
ind_178	ESAN2	187	187	243	243	180	180	329	329	193	193	231	231	144	144	287	287	ri010178
ind_179	ESAN2	187	187	243	243	180	180	329	329	193	193	231	231	144	144	287	287	ri010179
ind_180	ESAN2	187	187	243	243	180	180	329	329	193	193	231	231	144	144	287	287	ri010180
ind_181	ESAN2	187	187	243	243	180	180	329	329	-9	-9	-9	-9	132	132	287	287	ri010181
ind_182	ESAN2	187	187	243	243	180	180	329	329	-9	-9	-9	-9	144	144	287	287	ri010182
ind_183	ESAN2	187	187	243	243	180	180	329	329	193	193	231	231	132	132	287	287	ri010183
ind_184	ESAN2	187	187	243	243	180	180	329	329	193	193	231	231	132	132	287	287	ri010184
ind_185	ESAN2	187	187	243	243	180	180	329	329	193	193	231	231	144	144	287	287	ri010185
ind_186	ESAN2	187	187	243	243	180	180	329	329	193	193	231	231	144	144	285	287	ri010186
ind_187	ESAN2	187	187	243	243	180	180	329	329	191	191	231	231	144	144	285	287	ri010187
ind_188	ESAN2	187	187	243	243	180	180	-9	-9	193	193	231	231	144	144	-9	-9	ri010188
ind_189	ESAN2	187	187	243	243	180	180	329	329	-9	-9	-9	-9	144	144	285	285	ri010189
ind_190	ESAN2	187	187	243	243	180	180	329	329	193	193	231	231	144	144	287	287	ri010190
ind_191	ESAN2	187	187	243	243	180	180	329	329	193	193	231	231	132	132	287	287	ri010191
ind_192	ESAN2	187	187	243	243	180	180	329	329	193	193	231	231	132	132	287	287	ri010192
ind_193	ESAN2	187	189	243	243	178	178	329	329	191	191	231	231	144	144	285	287	ri010193
ind_194	ESAN2	187	187	243	243	180	180	329	329	193	193	231	231	144	144	287	287	ri010194
ind_195	ESAN2	187	187	243	243	180	180	329	329	193	193	231	231	144	144	285	287	ri010195
ind_196	ESAN2	187	187	243	243	180	180	329	329	193	193	231	231	144	144	287	287	ri010196
ind_197	ESAN2	187	187	243	243	180	180	329	329	-9	-9	-9	-9	132	132	287	287	ri010197
ind_198	ESAN2	187	187	243	243	180	180	329	329	191	191	231	231	144	144	285	287	ri010198
ind_199	ESAN2	187	187	243	243	180	180	329	329	193	193	231	231	130	132	285	287	ri010199
ind_200	ESAN2	187	189	243	243	180	180	329	329	193	193	231	231	132	132	287	287	ri010200
ind_201	ESAN2	-9	-9	243	243	180	180	329	329	193	193	231	231	144	144	285	287	ri010201
ind_202	ESAN2	187	187	243	243	180	180	329	329	193	193	231	231	144	144	287	287	ri010202
ind_203	ESAN2	187	187	243	243	180	180	329	329	193	193	231	231	144	144	285	287	ri010203
ind_204	ESAN2	189	189	243	243	180	180	329	329	191	191	231	231	152	152	287	287	ri010204
ind_205	ESAN2	187	187	243	243	180	180	329	329	189	191	231	231	152	152	-9	-9	ri010205
ind_206	KANT	187	187	243	249	182	182	336	336	191	191	231	231	152	152	285	287	ri010206
ind_207	KANT	187	187	249	249	182	182	336	336	191	191	231	231	152	152	287	287	ri010207
ind_208	KANT	187	187	249	249	182	182	336	336	191	191	231	231	152	152	287	287	ri010208
ind_209	KANT	187	187	243	249	182	182	337	337	191	191	231	231	152	152	-9	-9	ri010209
ind_210	KANT	187	187	249	251	182	182	337	337	191	191	231	231	152	152	285	287	ri010210
ind_211	KANT	187	187	-9	-9	182	182	337	337	191	191	231	231	152	152	287	287	ri010211
ind_212	KANT	187	187	249	249	182	182	336	336	181	181	231	231	152	152	287	287	ri010212
ind_213	KANT	187	187	249	249	182	182	336	336	181	181	231	231	152	152	287	287	ri010213
ind_214	KANT	187	187	249	249	182	182	336	336	191	191	231	231	152	152	287	287	ri010214
ind_215	KANT	187	187	249	251	182	182	336	336	191	191	231	231	152	152	-9	-9	ri010215
ind_216	KANT	187	187	249	249	182	182	336	338	191	191	231	231	152	152	287	287	ri010216
ind_217	KANT	187	187	249	249	182	182	336	336	-9	-9	-9	-9	152	152	287	287	ri010217
ind_218	KANT	187	187	249	249	182	182	336	336	191	191	231	231	152	152	287	287	ri010218
ind_219	KANT	187	187	249	249	182	182	336	336	-9	-9	-9	-9	152	152	287	287	ri010219
ind_220	KANT	187	187	249	249	180	180	336	336	191	191	231	231	152	152	-9	-9	ri010220
ind_221	KANT	187	187	243	243	180	180	336	336	181	181	231	231	152	152	285	287	ri010221
ind_222	KANT	187	187	249	251	180	180	336	336	191	191	231	231	152	152	285	287	ri010222
ind_223	KANT	187	187	243	251	180	180	328	336	191	191	231	231	152	152	287	287	ri010223
ind_224	KANT	187	187	249	249	180	180	338	338	191	191	231	231	152	152	287	287	ri010224
ind_225	KANT	187	187	249	249	180	180	336	336	-9	-9	-9	-9	152	152	287	287	ri010225
ind_226	KANT	187	187	249	249	180	180	336	336	181	181	231	231	152	152	287	287	ri010226
ind_227	KANT	187	187	249	251	178	180	-9	-9	-9	-9	-9	-9	152	152	287	287	ri010227
ind_228	KANT	187	187	249	249	180	182	336	336	-9	-9	-9	-9	152	152	287	287	ri010228
ind_229	KANT	187	187	249	249	180	180	336	340	191	191	231	231	152	152	287	287	ri010229
ind_230	KANT	187	187	-9	-9	182	182	336	340	191	191	231	231	152	152	287	287	ri010230
ind_231	KANT	187	187	249	251	182	182	336	336	191	191	231	231	152	152	287	287	ri010231
ind_232	KANT	187	187	249	251	182	182	336	340	191	191	231	231	152	152	287	287	ri010232
ind_233	KANT	187	187	249	249	182	182	336	336	191	191	231	231	152	152	287	287	ri010233
